# Supplementary material for: A Systematic Review and Meta-Analysis of Executive Function Outcomes in Pediatric Central Nervous System Tumor Survivors
Source: Actas Esp Psiquiatr. 2026 Feb 15;54(1):237–62. doi: 10.62641/aep.v54i1.2053 (PMC12946733; doi:10.62641/aep.v54i1.2053)
Supplement: Supplementary file 1 [file ActEsp-54-1-237-262-s1.zip]

Archive with 3 entries (3 files):
- Supplementary Material 1_Search+Strategy.docx
- Supplementary Material 2_Included+Studies.docx
- Supplementary Material 3_PRISMA_2020_checklist.docx
